# Supplementary material for: Impact of COVID-19 Vaccination on Short-Term Perceived Change in Physical Performance among Elite Athletes: An International Survey
Source: Vaccines (Basel). 2023 Apr 4;11(4):796. doi: 10.3390/vaccines11040796 (PMC10144569; doi:10.3390/vaccines11040796)
Supplement: Supplementary file 1 [file vaccines-11-00796-s001.zip]

Archive with 1 entries (1 files):
- vaccines-2303643-supplementary.pdf
